# Supplementary material for: Internal initiation of reverse transcription in a Penelope-like retrotransposon
Source: Mob DNA. 2024 Jun 11;15:12. doi: 10.1186/s13100-024-00322-z (PMC11167929; doi:10.1186/s13100-024-00322-z)
Supplement: Supplementary file 3 — Supplementary Material 3: Table S1. SRA accessions used in preparing Fig. S1B (DNA), Fig. 1B and Fig. S2 (RNA). [file 13100_2024_322_MOESM3_ESM.xlsx]

## Sheet: Sheet1
DNA Mine	RNA Mine	# RNA-seq reads	Description
SRR1144137	SRR14288905	80510806	SRX10646893: RNA-seq of anolis carolinensis: anole lizards
SRR1144193	SRR14288906	74049850	SRX10646892: RNA-seq of anolis carolinensis: anole lizards
SRR1144221	SRR14288908	80508000	SRX10646890: RNA-seq of anolis carolinensis: anole lizards
SRR1144227	SRR14288909	97837280	SRX10646889: RNA-seq of anolis carolinensis: anole lizards
SRR1144228	SRR14288910	95656220	SRX10646889: RNA-seq of anolis carolinensis: anole lizards
SRR1144230	SRR14288912	100665880	SRX10646886: RNA-seq of anolis carolinensis: anole lizards
SRR1144231	SRR14288914	89261262	SRX10646884: RNA-seq of anolis carolinensis: anole lizards
SRR1144232	SRR14288915	66796668	SRX10646883: RNA-seq of anolis carolinensis: anole lizards
SRR1144233	SRR14288916	86948984	SRX10646882: RNA-seq of anolis carolinensis: anole lizards
SRR1144234	SRR14288917	103303836	SRX10646881: RNA-seq of anolis carolinensis: anole lizards
SRR1144235	SRR14288918	84832178	SRX10646880: RNA-seq of anolis carolinensis: anole lizards
SRR1144236	SRR14288919	86266748	SRX10646879: RNA-seq of anolis carolinensis: anole lizards
SRR1144237	SRR14288920	91049356	SRX10646878: RNA-seq of anolis carolinensis: anole lizards
SRR1144272	SRR14288921	81848008	SRX10646877: RNA-seq of anolis carolinensis: anole lizards
SRR1144288	SRR14288922	110729102	SRX10646876: RNA-seq of anolis carolinensis: anole lizards
SRR1144324	SRR14288923	84260384	SRX10646875: RNA-seq of anolis carolinensis: anole lizards
SRR1144406	SRR14288924	109546164	SRX10646874: RNA-seq of anolis carolinensis: anole lizards
SRR1144417	SRR14288925	71071740	SRX10646873: RNA-seq of anolis carolinensis: anole lizards
SRR2130129	SRR14288926	70090596	SRX10646872: RNA-seq of anolis carolinensis: anole lizards
SRR2130130	SRR14288927	79895466	SRX10646871: RNA-seq of anolis carolinensis: anole lizards
SRR2130131	SRR14288928	67018788	SRX10646870: RNA-seq of anolis carolinensis: anole lizards
SRR2130132	SRR14288929	77809180	SRX10646869: RNA-seq of anolis carolinensis: anole lizards
SRR2130133	SRR14288930	77189016	SRX10646868: RNA-seq of anolis carolinensis: anole lizards
SRR2130134	SRR14288931	81292936	SRX10646867: RNA-seq of anolis carolinensis: anole lizards
SRR3223634	SRR14288932	89903512	SRX10646866: RNA-seq of anolis carolinensis: anole lizards
SRR3223635	SRR14288933	83578016	SRX10646865: RNA-seq of anolis carolinensis: anole lizards
SRR3223637	SRR14288936	85306848	SRX10646862: RNA-seq of anolis carolinensis: anole lizards
SRR3223638	SRR14288938	82318022	SRX10646860: RNA-seq of anolis carolinensis: anole lizards
SRR3223639	SRR14288939	68683426	SRX10646859: RNA-seq of anolis carolinensis: anole lizards
SRR3223640	SRR14288940	109854648	SRX10646858: RNA-seq of anolis carolinensis: anole lizards
SRR3223641	SRR14288941	105200000	SRX10646857: RNA-seq of anolis carolinensis: anole lizards
SRR3223643	SRR14288942	85786774	SRX10646856: RNA-seq of anolis carolinensis: anole lizards
SRR3223644	SRR14288944	91675594	SRX10646854: RNA-seq of anolis carolinensis: anole lizards
SRR3233774	SRR14288945	18340584	SRX10646853: RNA-seq of anolis carolinensis: anole lizards
SRR5514366	SRR14288947	114146966	SRX10646851: RNA-seq of anolis carolinensis: anole lizards
SRR5514367	SRR14288948	113329338	SRX10646850: RNA-seq of anolis carolinensis: anole lizards
SRR5514368	SRR14288949	90698656	SRX10646849: RNA-seq of anolis carolinensis: anole lizards
SRR5514369	SRR14288950	71975568	SRX10646848: RNA-seq of anolis carolinensis: anole lizards
SRR5514370	SRR14288951	93133106	SRX10646847: RNA-seq of anolis carolinensis: anole lizards
SRR5514371	SRR14288952	82025060	SRX10646846: RNA-seq of anolis carolinensis: anole lizards
SRR5514372	SRR14288952	122577984	SRX10646845: RNA-seq of anolis carolinensis: anole lizards
SRR5514373	SRR14288946	136397878	SRX10646852: RNA-seq of anolis carolinensis: anole lizards
SRR5514374	SRR14288943	114210308	SRX10646855: RNA-seq of anolis carolinensis: anole lizards
SRR5514375	SRR14288935	121142354	SRX10646863: RNA-seq of anolis carolinensis: anole lizards
SRR5514376	SRR14288934	123094772	SRX10646864: RNA-seq of anolis carolinensis: anole lizards
SRR5514377	SRR14288913	112581050	SRX10646885: RNA-seq of anolis carolinensis: anole lizards
SRR5813771	SRR14288907	144718908	SRX10646891: RNA-seq of anolis carolinensis: anole lizards
SRR5813772
SRR5813773
SRR5813774
SRR5813775
SRR5813776
SRR6121948
SRR6121949
SRR6121950
SRR8983035
SRR8983036
SRR8983049
SRR18976952
SRR18976953
SRR18976954
SRR18976955
SRR18976956
SRR18976957
SRR18976958
SRR18976959
SRR18976960
SRR18976961
SRR18976962
SRR18976963
SRR18976964
SRR18976965
SRR18976966
SRR18976967
SRR18976968
SRR18976969
SRR18976970
SRR18976971
SRR18976972
SRR18976973
SRR18976974
SRR18976975
SRR18976976
SRR18976977
SRR18976978
SRR18976979
SRR18976980
SRR18976981
SRR18976982
SRR18976984
SRR18976985
SRR18976986
SRR18976987
SRR18976988
SRR18976989
SRR18976990
SRR18976991
SRR18976992
SRR18976993
SRR18976994
SRR18976995
SRR18976996
SRR18976997
SRR18976998
SRR18976999
SRR18977000
SRR18977001
SRR18977002
SRR18977003
SRR18977004
SRR18977005
SRR18977006
SRR18977007
SRR18977008
SRR18977009
SRR18977010
SRR18977011
SRR18977012
SRR18977013
SRR18977014
SRR18977015
SRR18977016
SRR18977017
SRR18977018
SRR18977019
SRR18977020
SRR18977021
SRR18977022
SRR18977023
SRR18977024
SRR18977025
SRR18977026
SRR18977027
SRR18977028
SRR18977029
SRR18977030
SRR18977031
SRR18977032
SRR18977033
SRR18977034
SRR18977035
SRR18977036
SRR18977037
SRR18977038
SRR18977039
SRR18977040
SRR18977041
SRR18977042
SRR18977043
SRR18977044
SRR18977045
SRR18977046
SRR18977047
SRR18977048
SRR18977049
SRR18977050
SRR18977053
SRR18977057
SRR18977060
SRR18977061
SRR18977062
SRR18977063
SRR18977064
SRR18977065
SRR18977066
SRR18977067
SRR18977068
SRR18977075
SRR18977078
SRR18977079
SRR18977080
SRR18977081
SRR18977082
SRR18977083
SRR18977084
SRR18977085
SRR18977086
SRR18977087
SRR18977088
SRR18977089
SRR18977090
SRR18977091
SRR18977092
SRR18977093
SRR18977094
SRR18977095
SRR18977096
SRR18977097
SRR18977098
SRR18977099
SRR18977100
SRR18977101
SRR18977102
SRR18977103
SRR18977104
SRR18977105
SRR18977106
SRR18977109
SRR18977110
SRR18977111
SRR18977112
SRR18977114
SRR18977115
SRR18977116
SRR18977117
SRR18977118
SRR18977119
SRR18977120
SRR18977121
SRR18977122
SRR18977123
SRR18977124
SRR18977125
SRR18977126
SRR18977127
SRR18977128
SRR18977129
SRR18977130
SRR23408200
SRR23408201
SRR23408202
SRR23408203
SRR23408204
SRR23408205
SRR23408206
SRR23408207
SRR23408209
SRR23408210
SRR23408211
SRR23408212
SRR23408213
SRR23408214
SRR23408215
SRR23408216
