# Supplementary material for: Internal initiation of reverse transcription in a Penelope-like retrotransposon
Source: Mob DNA. 2024 Jun 11;15:12. doi: 10.1186/s13100-024-00322-z (PMC11167929; doi:10.1186/s13100-024-00322-z)
Supplement: Supplementary file 4 — Supplementary Material 4: File S1. Consensus sequence of the Poseidon_Ac entry from Repbase [18] (in Genbank format). The database requires subscription since 2019, however this entry was assembled from Sanger reads and deposited by I.A. as part of ref [19] under initial assumption that it would be freely available to researchers. [file 13100_2024_322_MOESM4_ESM.gbk]

LOCUS       Poseidon_Ac             2667 bp    DNA     linear   UNC 21-DEC-2006
DEFINITION  Poseidon_Ac is a Penelope-like retrotransposon.
ACCESSION   .
KEYWORDS    Penelope/Poseidon; Penelope; Non-LTR Retrotransposon;
            Transposable Element; reverse transcriptase; GIY-YIG endonuclease;
            Penelope-like elements; Poseidon_Ac.
SOURCE      Anolis carolinensis
  ORGANISM  Anolis carolinensis
            Eukaryota; Metazoa; Chordata; Craniata; Vertebrata; Euteleostomi;
            Lepidosauria; Squamata; Bifurcata; Unidentata; Episquamata;
            Toxicofera; Iguania; Dactyloidae; Anolis.
REFERENCE   1  (bases 1 to 2667)
  AUTHORS   Arkhipova,I.R.
  TITLE     Distribution and phylogeny of Penelope-like elements in eukaryotes.
  JOURNAL   Syst. Biol 55 (6), 875-885 (2006)
COMMENT     Poseidon_Ac is a Penelope-like element (PLE) from the green
            anole, Anolis carolinensis. It belongs to the Poseidon group of
            PLEs. Its a single ORF contains regions homologous to reverse
            transcriptases and to GIY-YIG endonucleases. Consensus sequence
            was assembled from GenBank trace archives. The element is
            apparently active, since most sequences are 99.9% identical. Many
            copies are present in a tandem arrangement.
FEATURES             Location/Qualifiers
     CDS             1..2541
                     /product="Poseidon_Ac_1p"
                     /note="*translation: MPAIDVGETSGENASGTWPHSPKDIQQPCDPGHESLR
                     QHIEHLYGEKLFQDTRRLEKLRTRKAHLLCSLTFLLRCRDTDTIPQFLAAK
                     RTFKTPQAHRIYNRLERNLLRERIHTIRKELANTDKELLHLHINISQKMNT
                     QDWDKIDSLTYKKMEKDMVLHTKRQKQKFDKCRKQQPKPELDKSRTIINLT
                     DRQLTEDQVSILEKGGNFAVTTTRIPVENIIANVESAIYQLPEEEAEEVRM
                     ETARILRNAKLPPSNITRKERQAIKDLNSDPEIIILPADKGNATVIMETKQ
                     YKEKIRQLLDPTIYKKLKQDPTNKITRKTNTLIKNSSINFDIRQQLCKSEA
                     LPPRLYGLPKIHKDSIPLRPIVSAIGSPTYNLAKFLATQLQTHIGLTAHYI
                     KDSTHFIEKISNLNLSTKDILISFDVVSLFTKVPVADTLTLIKQNFPEDIT
                     ALFHHCLTTSYFQWDTGFYEQKDGVAMGSPLSPVVANFYMEYFEKQALETA
                     PKKPTVWFRYVDDTFTIWSHGEEELSKFLDHLNSIHPNIQFTMEKEKEGKL
                     PFLDVLVIRKPNQQLGHTVYRKPTHTDRYLHKNSNHHPSQKRSTIKALTDR
                     AQRICEPHLLQGELNHLNWALQANGYSTTDIRRAARPRTSHESQDKDPPRG
                     KVFLPYIKGTTDRIGKLMKKHNLQTIYRPTKKIQQMLRSAKDKRDPLSSAG
                     VYRIPCSCGQVYIGTTKRSAQTRVKEHERHCRLIQPEKSAIAEHLMNQPGH
                     RILFENTKMLDHSNNYHVRLHREAIEIHKHVDNFNRKEETMKMNKIWLPVL
                     QNSKIKTVNKKQYSENRGFPDMNQPRAVNDSKQRMPQRQEEDSR*"
ORIGIN
        1 atgcctgcca tagatgtggg cgaaacgtca ggagagaatg cttctggaac atggccacac
       61 agcccgaaag acatacaaca accctgtgat cccggccatg aaagccttcg acaacacatt
      121 gaacatctct acggggagaa attgttccaa gacacacgga gattggaaaa actaaggacc
      181 aggaaagcac atctgctgtg ctccctgacc ttccttctac gctgcagaga cacagatacc
      241 atcccacaat ttcttgcagc caaaaggacc ttcaaaacac cacaggctca tcgcatttac
      301 aaccgcctgg aacgcaacct cttgagagag agaatccaca ccatccgtaa agaactcgca
      361 aacacagaca aagaactgct gcacctccac atcaacatca gccaaaagat gaatacccag
      421 gactgggata aaatagacag ccttacctac aagaaaatgg agaaagacat ggttctccac
      481 accaagagac aaaaacaaaa atttgacaaa tgccgtaagc aacagccaaa gccagaactg
      541 gataaatcac ggaccatcat caacctgaca gacagacaac tcactgaaga ccaagtatcc
      601 attctagaaa aaggaggaaa ttttgcagtc accaccacca ggatcccagt agaaaacatc
      661 attgccaatg ttgaatcagc aatttaccag ctccctgagg aagaagcaga ggaggtaaga
      721 atggaaacag caaggatcct gagaaatgca aaactccccc ccagcaacat aacgagaaaa
      781 gaaagacagg ccatcaaaga tctcaactca gatcctgaaa tcatcattct tccagctgac
      841 aaggggaatg ccacagtaat catggaaaca aaacaataca aagaaaaaat cagacaactt
      901 ctagatccca caatttacaa gaaactgaaa caagacccca ctaacaaaat caccagaaaa
      961 acgaacactc taatcaagaa ctcctccatt aactttgaca tacgccaaca gctgtgcaaa
     1021 tcagaagccc tcccacccag gctttacgga ctccccaaaa tccacaagga ctccatccca
     1081 ctcagaccca ttgtaagtgc cattggatcg ccgacttaca acctggcaaa atttctggct
     1141 acacagctac aaacccacat tgggctcact gcacattata tcaaggactc tacacacttt
     1201 atagaaaaga tcagcaacct caatctaagc accaaggaca tcctgatcag ctttgatgtg
     1261 gtgtcccttt ttaccaaagt cccagtagct gacaccctca cactaatcaa acaaaacttc
     1321 ccagaagaca tcacagccct gtttcaccat tgcctcacca ctagctactt tcagtgggac
     1381 actggattct atgaacagaa ggatggagtg gccatgggga gccctctcag cccagtagta
     1441 gcaaatttct atatggaata ctttgaaaaa caggccctag aaacagcacc aaaaaagcca
     1501 actgtttggt tcagatacgt agatgacacc ttcacaattt ggagccatgg agaggaagaa
     1561 ctcagcaagt tcctggacca tcttaacagc atccacccaa acatccaatt caccatggaa
     1621 aaagaaaagg aaggaaaact gccatttcta gatgttctgg tcatccgcaa acccaatcaa
     1681 caattgggcc acacagttta cagaaaacct acacacacag atagatacct tcataaaaac
     1741 tccaaccatc acccaagtca aaaaaggagc acaatcaaag ccctgacaga ccgtgcacaa
     1801 agaatctgcg aacctcacct cctccaaggt gaactcaacc acctaaactg ggctctacag
     1861 gccaatggat actccaccac agacatcaga agagctgcaa ggccaagaac aagccatgag
     1921 agtcaagaca aagatccacc cagaggaaag gtgttcttac catacatcaa gggaactact
     1981 gaccgcatag ggaagctgat gaagaagcac aacctacaaa ctatctacag acccacgaag
     2041 aaaatccaac aaatgctacg gtcagcgaag gacaagaggg atcctctctc ttctgcagga
     2101 gtctaccgga taccatgcag ctgtggacaa gtctacatag ggaccaccaa acgcagcgcc
     2161 caaacaagag tcaaagaaca tgaaaggcac tgcagactaa ttcaaccaga gaaatcagcc
     2221 atagcagagc atttgatgaa ccagcctgga cacagaatac tatttgagaa cacaaaaatg
     2281 ctggaccatt ctaacaacta tcatgtcaga ctacacagag aagccattga aatccacaag
     2341 catgtggaca acttcaacag aaaggaagaa accatgaaaa tgaacaaaat ctggctacca
     2401 gtattacaaa actccaaaat caaaacagta aataaaaagc aatactctga aaacagagga
     2461 tttccagaca tgaatcaacc aagggcagtt aacgactcta aacaaaggat gccccagagg
     2521 caggaagaag acagcagata agcttttcaa tgctaattaa agtgattaac tacacaacat
     2581 tcacactgac ctctctcacc ctagactttc cacagatata tattaacctc tttgcttagt
     2641 tttctccata cctcacaacc tctgagg
//
